# Supplementary material for: Quantitative profiling of the vaginal microbiota improves resolution of the microbiota-immune axis
Source: Microbiome. 2025 Feb 4;13:39. doi: 10.1186/s40168-025-02039-4 (PMC11792376; doi:10.1186/s40168-025-02039-4)
Supplement: Supplementary file 2 — Supplementary Material 1: Supplementary methods. Figure S1: Variation in total bacterial load and vaginal soluble immune factors across CST-IV subgroups. Figure S2: BV-associated bacteria drive the association between total bacterial load and immune factors within CST-III. Figure S3: Genital immune milieu cluster tightly with vaginal microbiota composition. Figure S4: Genital immune milieu is closely tied to vaginal microbiota composition in an independent, Uganda-based confirmatory cohort. Table S1: Association between vaginal CST and sociodemographic variables. Table S2: The absolute abundance of BV-associated bacteria, including G. vaginalis and F. vaginae, but not L. iners, were positively associated with sE-cad and IL-1α. Table S3: Nugent scores of women misclassified by the logistic regression model predicting Nugent BV with bacterial load in the SWOP cohort. Table S4: CST subgroups of women misclassified by the logistic regression model predicting molecular BV with bacterial load in the SWOP cohort. Table S5: Comparison of linear regression models predicting soluble immune factors with different vaginal microbiota characterization metrics. Table S6: Comparison of sociodemographic characteristics based on availability of complete immune data in the SWOP cohort. Table S7: Association between PAM immune cluster and sociodemographic variables. Table S8: Sociodemographic factors for Uganda-based confirmatory cohort. N = 61. Table S9: Nugent scores of women misclassified by the logistic regression model predicting Nugent BV with bacterial load in the Uganda-based confirmatory cohort. Table S10: Comparison of linear regression models predicting soluble immune factors with different vaginal microbiota characterization metrics in the confirmatory Uganda-based confirmatory cohort. Table S11: Primer and probe sequences for qPCR assays quantifying total bacterial load. [file 40168_2025_2039_MOESM1_ESM.zip › Table_S2.xlsx]

## Sheet: Sheet1
sE-cad										IL-1a										IL-1b
feature	metadata	value	coef	stderr	N	N.not.0	pval	qval	"-log(p)"	feature	metadata	value	coef	stderr	N	N.not.0	pval	qval	"-log(p)"	feature	metadata	value	coef	stderr	N	N.not.0	pval	qval	"-log(p)"
Gardnerella_vaginalis	sEcad	sEcad	0.385263	0.133656	50	22	0.00608108	0.0364865	2.21602	Gardnerella_vaginalis	IL1a	IL1a	0.375106	0.131711	50	22	0.00645935	0.0285083	2.18981	Lactobacillus_iners	IL1b	IL1b	0.135953	0.0670243	50	50	0.0482063	0.144619	1.3169
Lactobacillus_iners	sEcad	sEcad	0.155892	0.0691613	50	50	0.0292249	0.0839894	1.53425	Fannyhessea_vaginae	IL1a	IL1a	0.283918	0.105083	50	7	0.00950277	0.0285083	2.02215	Gardnerella_vaginalis	IL1b	IL1b	0.281739	0.13878	50	22	0.0480268	0.144619	1.31852
Fannyhessea_vaginae	sEcad	sEcad	0.229576	0.109601	50	7	0.0419947	0.0839894	1.37681	Lactobacillus_iners	IL1a	IL1a	0.10112	0.0686381	50	50	0.147214	0.294428	0.832051	Fannyhessea_vaginae	IL1b	IL1b	0.204159	0.111062	50	7	0.0723507	0.144701	1.14056
g_Megasphaera	sEcad	sEcad	0.157767	0.0971347	50	7	0.111474	0.167211	0.952826	g_Megasphaera	IL1a	IL1a	0.123112	0.105962	50	7	0.25104	0.376559	0.600258	g_Megasphaera	IL1b	IL1b	0.133599	0.107804	50	7	0.221396	0.332094	0.654831
g_Lactobacillus	sEcad	sEcad	-0.0607413	0.0522728	50	8	0.251497	0.301797	0.599467	Lactobacillus_crispatus	IL1a	IL1a	-0.0374939	0.0981724	50	7	0.704208	0.809493	0.152299	g_Lactobacillus	IL1b	IL1b	0.0342402	0.0497232	50	8	0.49445	0.59334	0.305877
Lactobacillus_crispatus	sEcad	sEcad	-0.0272795	0.106324	50	7	0.798707	0.798707	0.0976126	g_Lactobacillus	IL1a	IL1a	0.0118757	0.0489898	50	8	0.809493	0.809493	0.0917868	Lactobacillus_crispatus	IL1b	IL1b	0.0172426	0.100194	50	7	0.864104	0.864104	0.0634338
